# Supplementary material for: Development of SNP Genotyping Assays for Seed Composition Traits in Soybean
Source: Int J Plant Genomics. 2017 May 25;2017:6572969. doi: 10.1155/2017/6572969 (PMC5463095; doi:10.1155/2017/6572969)
Supplement: Supplementary file 1 — Supplementary Table 1: lists plant material used in this study and is self-explanatory. Supplementary Tables 2–4: lists compares genotype call and it is explained in the main-text. Supplementary Table 5: also explained in text. [file 6572969.f1.xlsx]

## Sheet: Supplementary S1
Supplementary Table S1: List of plant materials used in this study.
	Marker ID	Assay	Material	Pedigree/Source
	MU-HO-1	FAD2-1A_17D	BC1F2	S11-20337RR1(2) x S13-16695
	MU-HO-2	FAD2-1A_A_Del	F1	M06-388016 x KB13-39#871
	MU-HO-3	FAD2-1B_327	BC3F1	S11-9446(4) x KB11-1#590A
	MU-HO-4	FAD2-1B_I143T	F2	17 D x CTU-043
	MU-LL-1	FAD3A_Del	F3	M07-278126(2) x M05-319034
	MU-LL-2	FAD3-A_Splice	BC1F2	S11-20337RR1(2) x TN10-5002
	MU-LL-3	FAD3-B_Splice	BC1F1	M07-297007(2) x M05-319034
	MU-LL-4	FAD3-C_G128E	BC1F2	S11-20337RR1(2) x TN10-5002
	MU-LL-5	FAD3-C_H304Y	BC2F1	M06-288155(3) x M05-319034
	MU-KTI-1	KTI	F2	SP6A-209 x PI 542004
	MU-STS-1	STS	F2	SP6A-209 x PI 542004
	MU-RS2-1	RS2_W	Mutant Source	PI 200508
	MU-RS2-2	RS2_397	Mutant Source	Line 397
	MU-Lox-1	Lox-1	Mutant Source	PI 408251
	MU-Lox-2	Lox-2	Mutant Source	Jinpumkong 2
	MU-Lox-3	Lox3_G_100	Mutant Source	PI 205085; PI 417458

## Sheet: Supplementary Table S2
Supplementary Table S2: Comparison between KASPar and SimpleProbe assay for high oleic acid (HO) traits. WT- Wild-type; Het-Heterozygote; Mut-Mutant; Neg-Negative
NOTE: Due to unavailability of segregating population for MU-HO-4, this assay was tested on mutant sources only.
	FAD2-1A_17 D (MU-HO-1)				FAD2-1A_A_Del (MU-HO-2)				FAD2-1B_327 (MU-HO-3)
	Sample	Simple Probe	KASP		Sample	Simple Probe	KASP		Sample	Simple Probe	KASP
	Control	WT	WT		Control	WT	WT		Control	WT	WT
	Control	MUT	MUT		Control	WT	WT		Control	MUT	MUT
	Control	NEG	NEG		Control	MUT	MUT		Control	NEG	NEG
	1273-001	HET	HET		Control	MUT	MUT		1697-001	WT	WT
	1273-002	WT	HET		Control	NEG	NEG		1697-002	HET	HET
	1273-003	HET	HET		Control	NEG	NEG		1697-003	HET	HET
	1273-004	HET	HET		2000_003	HET	HET		1697-004	HET	HET
	1273-005	MUT	MUT		2000_004	HET	HET		1697-005	HET	HET
	1273-006	HET	HET		2000_005	HET	HET		1697-006	WT	WT
	1273-007	HET	HET		2001_001	HET	HET		1697-007	HET	HET
	1273-008	WT	WT		2002_001	HET	HET		1697-008	HET	HET
	1273-009	MUT	MUT		2002_002	HET	HET		1697-009	WT	WT
	1273-010	WT	WT		2002_003	HET	HET		1697-010	WT	WT
	1273-011	WT	WT		2003_001	HET	HET		1697-011	WT	WT
	1273-012	HET	HET		2003_002	HET	HET		1697-013	HET	HET
	1273-013	WT	WT		2003_003	HET	HET		1697-015	WT	WT
	1273-014	MUT	MUT		2003_004	HET	HET		1697-016	HET	WT
	1273-015	HET	HET		2010_001	HET	HET		1697-017	WT	WT
	1273-016	HET	HET		2010_002	HET	HET		1697-018	WT	WT
	1273-018	WT	WT		2010_003	HET	HET		1698-001	WT	HET
	1273-019	HET	HET		2010_004	HET	HET		1698-002	WT	WT
	1273-020	MUT	MUT		2010_005	HET	HET		1698-003	WT	WT
	1273-021	HET	HET		2010_006	HET	HET		1698-004	WT	WT
	1273-022	HET	HET		2012_001	HET	HET		1698-005	WT	WT
	1273-023	HET	HET		2012_002	HET	HET		1698-006	WT	WT
	1273-024	HET	HET		2012_003	HET	HET		1698-007	WT	WT
	1273-025	HET	HET		2012_004	HET	HET		1698-008	HET	HET
	1273-026	HET	MUT		2012_005	HET	HET		1698-009	WT	WT
	1273-027	HET	HET		2012_006	HET	HET		1698-010	HET	HET
	1273-028	WT	WT		2012_007	HET	HET		1698-011	WT	WT
	1273-029	MUT	MUT		2013_001	HET	HET		1698-012	WT	WT
	1273-030	WT	WT		2014_001	HET	HET		1698-013	WT	WT
	1273-031	HET	HET		2014_002	HET	HET		1698-014	WT	WT
	1273-032	HET	HET		2014_003	HET	HET		1698-015	WT	WT
	1273-033	WT	WT		2014_004	HET	HET		1699-001	HET	HET
	1273-034	WT	WT		2014_005	HET	HET		1699-002	HET	HET
	1273-035	WT	WT		2014_006	HET	HET		1699-003	WT	WT
	1273-036	WT	WT		2019_001	WT	WT		1699-005	HET	HET
	1273-037	HET	HET		2019_002	WT	WT		1699-006	HET	HET
	1273-038	HET	MUT		2019_003	WT	WT		1699-007	HET	HET
	1273-039	MUT	MUT		2020_001	HET	HET		1699-008	WT	WT
	1273-040	HET	HET		2020_002	HET	HET		1699-009	WT	WT
	1276-001	HET	HET		2021_001	HET	HET		1699-010	WT	WT
	1276-002	HET	HET		2021_002	HET	HET		1699-011	WT	WT
	1276-003	HET	HET		2021_003	HET	HET		1699-012	WT	WT
	1276-004	WT	WT		2023_001	HET	HET		1699-013	HET	HET
					2023_002	HET	HET		1699-014	WT	WT
					2023_003	HET	HET		1699-015	WT	WT
					2024_001	HET	HET		1699-017	WT	WT
					2024_002	HET	HET		1699-018	WT	WT
					2024_003	HET	HET		1699-020	HET	HET
					2024_004	HET	HET		2124_001	HET	HET
					2024_006	HET	HET		2125_003	MUT	MUT
									2125_004	MUT	MUT
									2125_006	MUT	MUT
									2125_007	MUT	MUT
									2125_008	MUT	MUT
									2125_009	MUT	MUT
									2125_010	MUT	MUT
									2125_011	MUT	MUT
									2125_012	MUT	MUT
									2125_013	MUT	MUT
									2125_014	MUT	MUT
									2125_015	MUT	MUT
									2125_016	MUT	MUT
									2125_017	MUT	MUT
									2125_018	MUT	MUT
									2125_019	MUT	MUT
									2125_020	MUT	MUT
									2126_001	WT	WT
									2126_002	WT	WT
									2126_003	WT	WT

## Sheet: Supplementary Table S3
Supplementary Table S3: Comparison between KASPar and SimpleProbe assay for low linolenic acid (LL) traits. WT- Wild-type; Het-Heterozygote; Mut-Mutant; Neg-Negative
	FAD3A_Deletion (MU_LL_1)				FAD3-A_Splice (MU-LL-2)				FAD3-B_Splice (MU-LL-3)				FAD3-C_G128E (MU-LL-4)				FAD3-C_H304Y (MU-LL-5)
	Sample	Taqman	KASP		Sample	Simple Probe	KASP		Sample	Simple Probe	KASP		Sample	Simple Probe	KASP		Sample	Simple Probe	KASP
	Control	WT	WT		Control	WT	WT		Control	WT	WT		Control	WT	WT		Control	WT	WT
	Control	MUT	MUT		Control	MUT	MUT		Control	MUT	MUT		Control	MUT	MUT		Control	MUT	MUT
	Control	NEG	NEG		Control	NEG	NEG		Control	NEG	NEG		Control	NEG	NEG		Control	NEG	NEG
	1201-021	MUT	MUT		1274-001	HET	HET		1186-001	HET	HET		1274-001	HET	HET		2439-001	WT	WT
	1201-022	MUT	MUT		1274-002	WT	WT		1186-002	HET	HET		1274-002	MUT	MUT		2439-002	WT	WT
	1201-023	MUT	MUT		1274-003	HET	HET		1186-003	HET	HET		1274-003	WT	WT		2439-003	WT	WT
	1201-024	MUT	MUT		1274-004	WT	WT		1186-004	HET	HET		1274-004	MUT	MUT		2439-004	WT	WT
	1201-025	MUT	MUT		1274-005	MUT	MUT		1186-005	HET	HET		1274-005	MUT	MUT		2439-005	WT	WT
	1201-026	MUT	MUT		1274-006	HET	HET		1186-006	WT	WT		1274-006	MUT	MUT		2439-006	WT	WT
	1201-027	MUT	MUT		1274-007	HET	HET		1187-001	MUT	MUT		1274-007	HET	HET		2439-007	WT	WT
	1201-028	MUT	MUT		1274-008	MUT	MUT		1187-002	MUT	MUT		1274-008	MUT	MUT		2439-009	WT	WT
	1201-029	MUT	MUT		1274-009	HET	HET		1187-003	HET	HET		1274-009	WT	WT		2439-010	WT	WT
	1201-030	MUT	WT		1274-010	HET	HET		1187-004	MUT	MUT		1274-010	WT	WT		2439-011	WT	WT
	1201-032	MUT	MUT		1274-011	HET	HET		1187-005	HET	HET		1274-011	WT	WT		2440-001	WT	WT
	1201-033	MUT	MUT		1274-012	MUT	MUT		1187-006	WT	WT		1274-012	MUT	MUT		2440-002	WT	WT
	1201-034	MUT	MUT		1274-013	WT	WT		1187-007	HET	HET		1274-013	HET	HET		2440-003	WT	WT
	1201-035	MUT	MUT		1274-014	HET	HET		1187-008	HET	HET		1274-014	HET	HET		2440-004	WT	WT
	1201-036	MUT	MUT		1274-015	WT	WT		1187-009	MUT	MUT		1274-015	MUT	MUT		2440-005	WT	WT
	1201-037	MUT	MUT		1274-016	HET	HET		1187-010	MUT	MUT		1274-016	HET	HET		2440-006	WT	WT
	1201-038	MUT	MUT		1274-017	WT	WT		1187-011	MUT	MUT		1274-017	WT	WT		2440-007	WT	WT
	1201-039	MUT	MUT		1274-018	WT	WT		1187-012	MUT	MUT		1274-018	MUT	MUT		2441-001	HET	HET
	1201-040	MUT	MUT		1274-019	WT	WT		1187-013	MUT	MUT		1274-019	MUT	MUT		2441-002	WT	WT
	1193-020	MUT	MUT		1274-020	WT	WT		1187-014	MUT	MUT		1274-020	WT	WT		2448-001	HET	HET
	1193-021	MUT	MUT		1274-021	MUT	MUT		1187-015	MUT	MUT		1274-021	HET	HET		2448-002	WT	WT
	1193-023	MUT	MUT		1274-022	MUT	HET		1187-016	WT	WT		1274-022	MUT	MUT		2448-003	HET	HET
	1193-024	MUT	MUT		1274-023	MUT	MUT		1187-017	HET	HET		1274-023	MUT	MUT		2448-004	WT	WT
	1193-025	MUT	MUT		1274-024	HET	HET		1187-018	HET	HET		1274-024	HET	HET		2448-005	WT	WT
	1193-026	MUT	MUT		1274-025	MUT	MUT		1187-019	WT	WT		1274-025	WT	WT		2448-006	WT	WT
	1193-027	MUT	MUT		1274-026	HET	HET		1187-020	HET	HET		1274-026	MUT	MUT		2448-007	HET	HET
	1193-028	MUT	MUT		1274-027	MUT	HET		1187-021	HET	HET		1274-027	WT	HET		2448-009	WT	WT
	1193-029	MUT	MUT		1274-028	HET	HET		1187-022	HET	HET		1274-028	WT	HET		2449-001	WT	WT
	1193-030	MUT	MUT		1274-029	HET	HET		1187-023	HET	HET		1274-029	HET	HET		2449-002	WT	WT
	1193-032	MUT	MUT		1274-030	WT	WT		1187-024	MUT	MUT		1274-030	WT	WT		2449-003	WT	WT
	1193-033	MUT	MUT		1274-031	HET	HET		1187-025	WT	WT		1274-031	MUT	MUT		2449-005	WT	WT
	1193-034	HET	MUT		1274-032	MUT	MUT		1187-026	MUT	MUT		1274-032	HET	HET		2449-008	HET	HET
	1204-001	MUT	MUT		1274-033	HET	HET		1187-027	WT	WT		1274-033	WT	WT		2449-010	WT	WT
	1204-002	HET	HET		1274-034	HET	HET		1187-028	WT	HET		1274-034	WT	WT		2449-011	HET	HET
	1204-003	HET	HET		1274-035	HET	HET		1187-029	HET	HET		1274-035	WT	WT		2449-012	WT	WT
	1204-004	WT	WT		1274-036	MUT	MUT		1187-030	WT	WT		1274-036	WT	WT
	1204-006	HET	HET		1274-037	MUT	MUT		1187-031	HET	HET		1274-037	WT	WT
	1204-007	HET	HET		1274-038	WT	WT		1187-032	HET	HET		1274-038	WT	WT
	1204-008	HET	HET		1274-039	MUT	MUT		1187-033	WT	WT		1274-039	HET	HET
	1204-009	HET	HET		1274-040	MUT	MUT		1187-034	HET	HET		1274-040	HET	HET
	1204-010	MUT	MUT		1277-033	MUT	MUT		1187-035	MUT	MUT		1277-033	HET	HET
	1204-011	MUT	MUT		1277-034	WT	WT		1187-036	HET	HET		1277-034	MUT	MUT
	1204-014	MUT	MUT		1277-035	HET	HET		1187-037	MUT	MUT		1277-035	HET	HET
	1204-015	WT	WT		1277-036	MUT	MUT		1187-038	HET	HET		1277-036	HET	HET
	1204-016	WT	WT
	1204-017	MUT	MUT
	1204-018	MUT	MUT
	1204-019	HET	HET
	1204-020	MUT	MUT
	1204-022	WT	WT
	1204-023	WT	WT
	1204-024	WT	WT
	1204-025	HET	HET
	1204-026	WT	WT
	1204-027	HET	HET
	1204-028	HET	HET
	1204-030	WT	WT
	1204-032	HET	HET
	1204-033	WT	WT
	1204-034	HET	HET
	1204-035	HET	HET
	1200-004	WT	WT
	1201-001	MUT	MUT
	1201-002	MUT	MUT
	1201-003	MUT	MUT
	1201-004	MUT	MUT
	1201-005	MUT	MUT
	1201-006	MUT	MUT
	1201-007	MUT	MUT
	1201-008	MUT	MUT
	1201-009	MUT	MUT
	1201-010	MUT	MUT
	1201-012	MUT	MUT
	1201-013	MUT	MUT
	1201-014	MUT	MUT
	1201-015	MUT	MUT
	1201-016	MUT	MUT

## Sheet: Supplementary Table S4
Supplementary Table S4: Comparison between KASPar and SimpleProbe assay for STS and KTI traits. WT- Wild-type; Het-Heterozygote; Mut-Mutant; Neg-Negative
NOTE: Due to unavailability of segregating population MU_RS2_1 and MU_RS2_2, these assays were tested on mutant sources only.
	STS (MU_STS_1)				KTI (MU_KTI_1)
	Sample	Simple Probe	KASP		Sample	Simple Probe	KASP
	Control	WT	WT		Control	WT	WT
	Control	MUT	MUT		Control	MUT	MUT
	Control	HET	HET		Control	HET	HET
	Control	NEG	NEG		Control	NEG	NEG
	13-181	WT	WT		13-176	HET	HET
	13-184	HET	HET		13-159	MUT	MUT
	13-185	HET	HET		13-125	WT	WT
	13-186	HET	HET		13-111	HET	HET
	13-187	HET	MUT		13-178	MUT	WT
	13-196	HET	HET		13-158	HET	HET
	13-199	WT	WT		13-34	HET	HET
	13-201	WT	WT		13-138	HET	HET
	13-204	WT	WT		13-107	HET	HET
	13-205	WT	WT		13-123	MUT	MUT
	13-223	HET	HET		13-54	HET	HET
	13-225	MUT	MUT		13-33	MUT	MUT
	13-227	MUT	HET		13-156	HET	HET
	13-228	WT	HET		13-137	WT	WT
	13-229	WT	WT		13-32	MUT	MUT
	13-240	MUT	MUT		13-172	HET	HET
	13-241	MUT	HET		13-154	WT	WT
	13-242	MUT	HET		13-120	HET	HET
	13-245	HET	HET		13-153	WT	WT
	13-246	WT	WT		13-24	MUT	MUT
	13-255	WT	WT		13-169	HET	HET
	13-256	HET	HET		13-152	WT	WT
	13-257	MUT	HET		13-133	HET	HET
	13-261	MUT	MUT		13-79	WT	WT
	13-264	WT	WT		13-168	WT	WT
	13-279	MUT	MUT		13-151	MUT	MUT
	13-280	WT	WT		13-117	WT	WT
	13-281	HET	WT		13-101	HET	HET
	13-283	HET	MUT		13-76	HET	HET
	13-284	WT	MUT		13-149	MUT	MUT
					13-129	HET	HET
					13-116	MUT	MUT
					13-99	MUT	MUT
					13-65	HET	HET
					13-20	WT	WT
					13-128	WT	WT
					13-115	HET	HET
					13-97	WT	WT
					13-4	HET	HET
					13-127	WT	WT
					13-146	MUT	MUT
					13-44	HET	HET
					13-1	MUT	MUT
					13-199	MUT	MUT
					13-225	HET	HET
					13-221	MUT	MUT
					13-194	MUT	MUT
					13-273	MUT	MUT
					13-253	WT	WT
					13-235	MUT	MUT
					13-191	HET	HET
					13-269	MUT	MUT
					13-190	MUT	MUT
					13-230	MUT	MUT
					13-188	HET	HET
					13-246	MUT	MUT
					13-187	MUT	MUT
					13-261	HET	HET
					13-245	WT	WT
					13-201	MUT	MUT
					13-185	MUT	MUT
					13-280	WT	WT
					13-254	HET	HET
					13-257	HET	HET

## Sheet: Supplementary Table S5
Supplementary Table S5: Cost comparison between SimpleProbe, Taqman and KASPar genotyping assay.
	Item	Cost/Assay ($)
		Simple Probe (20 µl)	Taqman (5 µl)	KASP (10 µl)
	50X Titanium Taq polymerase	0.048	-	-
	10X Titanium Taq buffer	0.028	-	-
	dTNP mix	0.032	-	-
	DMSO	0.0004	-	-
	Primers (F)	0.003	-	-
	Primers (R)	0.00067	-	-
	Probe	0.8	-	-
	Assay Primer Mix	-	0.25	0.012
	Master Mix	-	0.16	0.243
	96-well plate (Roche specific)	0.075	0.075	0.075
	Consumables (tips, tubes, etc. )	0.02	0.02	0.02
	Miscellaneous	0.001	0.001	0.001
	TOTAL	1.00807	0.506	0.351
